# Supplementary material for: Electrocatalytic CO2 Reduction Coupled with Water Oxidation by bi- and Tetranuclear Copper Complexes Based on di-2-pyridyl Ketone Ligand
Source: Molecules. 2025 Mar 31;30(7):1544. doi: 10.3390/molecules30071544 (PMC11990216; doi:10.3390/molecules30071544)
Supplement: Supplementary file 1 [file molecules-30-01544-s001.zip]

Archive with 1 entries (1 files):
- molecules-3468790-supplementary.pdf
